# Supplementary material for: Predicting the potential distribution areas of Leptotrombidium rubellum under current and future climate change
Source: Front Public Health. 2025 Aug 7;13:1638468. doi: 10.3389/fpubh.2025.1638468 (PMC12367748; doi:10.3389/fpubh.2025.1638468)
Supplement: Supplementary file 1 [file Table_1.xlsx]

## Sheet: Sheet1
Species	longitude	latitude	References
Leptotrombidium rubellum	119.768	25.542	Yu, E. S. Epidemiological analysis on tsutsugamushi disease of islands in two coasts of the Taiwan Strait. Straits Journal of Preventive Medicine, 7-9 (1995).
Leptotrombidium rubellum	100.613	25.8628	Peng, P. Y., Guo, X. G., Ren, T. G. & Song, W. Y. Faunal analysis of chigger mites (Acari: Prostigmata) on small mammals in Yunnan province, southwest China. Parasitology Research 114, (2015).
Leptotrombidium rubellum	100.91	22.1038	Peng, P. Y., Guo, X. G., Ren, T. G. & Song, W. Y. Faunal analysis of chigger mites (Acari: Prostigmata) on small mammals in Yunnan province, southwest China. Parasitology Research 114, (2015).
Leptotrombidium rubellum	97.9606	24.3723	Peng, P. Y., Guo, X. G., Ren, T. G. & Song, W. Y. Faunal analysis of chigger mites (Acari: Prostigmata) on small mammals in Yunnan province, southwest China. Parasitology Research 114, (2015).
Leptotrombidium rubellum	104.363	25.4542	Peng, P. Y., Guo, X. G., Ren, T. G. & Song, W. Y. Faunal analysis of chigger mites (Acari: Prostigmata) on small mammals in Yunnan province, southwest China. Parasitology Research 114, (2015).
Leptotrombidium rubellum	98.3145	24.7298	Peng, P. Y., Guo, X. G., Ren, T. G. & Song, W. Y. Faunal analysis of chigger mites (Acari: Prostigmata) on small mammals in Yunnan province, southwest China. Parasitology Research 114, (2015).
Leptotrombidium rubellum	100.322	21.9662	Peng, P. Y., Guo, X. G., Ren, T. G. & Song, W. Y. Faunal analysis of chigger mites (Acari: Prostigmata) on small mammals in Yunnan province, southwest China. Parasitology Research 114, (2015).
Leptotrombidium rubellum	97.816	24.0405	Peng, P. Y., Guo, X. G., Ren, T. G. & Song, W. Y. Faunal analysis of chigger mites (Acari: Prostigmata) on small mammals in Yunnan province, southwest China. Parasitology Research 114, (2015).
Leptotrombidium rubellum	104.08	23.3979	Peng, P. Y., Guo, X. G., Ren, T. G. & Song, W. Y. Faunal analysis of chigger mites (Acari: Prostigmata) on small mammals in Yunnan province, southwest China. Parasitology Research 114, (2015).
Leptotrombidium rubellum	103.48	23.3284	Peng, P. Y., Guo, X. G., Ren, T. G. & Song, W. Y. Faunal analysis of chigger mites (Acari: Prostigmata) on small mammals in Yunnan province, southwest China. Parasitology Research 114, (2015).
Leptotrombidium rubellum	102.006	23.5834	Peng, P. Y., Guo, X. G., Ren, T. G. & Song, W. Y. Faunal analysis of chigger mites (Acari: Prostigmata) on small mammals in Yunnan province, southwest China. Parasitology Research 114, (2015).
Leptotrombidium rubellum	104.004	28.5394	Peng, P. Y., Guo, X. G., Ren, T. G. & Song, W. Y. Faunal analysis of chigger mites (Acari: Prostigmata) on small mammals in Yunnan province, southwest China. Parasitology Research 114, (2015).
Leptotrombidium rubellum	103.11	26.9979	Peng, P. Y., Guo, X. G., Ren, T. G. & Song, W. Y. Faunal analysis of chigger mites (Acari: Prostigmata) on small mammals in Yunnan province, southwest China. Parasitology Research 114, (2015).
Leptotrombidium rubellum	104.363	25.4542	Peng, P. Y., Guo, X. G., Ren, T. G. & Song, W. Y. Faunal analysis of chigger mites (Acari: Prostigmata) on small mammals in Yunnan province, southwest China. Parasitology Research 114, (2015).
Leptotrombidium rubellum	103.699	25.0318	Peng, P. Y., Guo, X. G., Ren, T. G. & Song, W. Y. Faunal analysis of chigger mites (Acari: Prostigmata) on small mammals in Yunnan province, southwest China. Parasitology Research 114, (2015).
Leptotrombidium rubellum	104.094	24.123	Peng, P. Y., Guo, X. G., Ren, T. G. & Song, W. Y. Faunal analysis of chigger mites (Acari: Prostigmata) on small mammals in Yunnan province, southwest China. Parasitology Research 114, (2015).
Leptotrombidium rubellum	104.08	23.3979	Peng, P. Y., Guo, X. G., Ren, T. G. & Song, W. Y. Faunal analysis of chigger mites (Acari: Prostigmata) on small mammals in Yunnan province, southwest China. Parasitology Research 114, (2015).
Leptotrombidium rubellum	104.248	22.9531	Peng, P. Y., Guo, X. G., Ren, T. G. & Song, W. Y. Faunal analysis of chigger mites (Acari: Prostigmata) on small mammals in Yunnan province, southwest China. Parasitology Research 114, (2015).
Leptotrombidium rubellum	103.816	22.7814	Peng, P. Y., Guo, X. G., Ren, T. G. & Song, W. Y. Faunal analysis of chigger mites (Acari: Prostigmata) on small mammals in Yunnan province, southwest China. Parasitology Research 114, (2015).
Leptotrombidium rubellum	101.186	23.0924	Peng, P. Y., Guo, X. G., Ren, T. G. & Song, W. Y. Faunal analysis of chigger mites (Acari: Prostigmata) on small mammals in Yunnan province, southwest China. Parasitology Research 114, (2015).
Leptotrombidium rubellum	99.4184	23.6341	Peng, P. Y., Guo, X. G., Ren, T. G. & Song, W. Y. Faunal analysis of chigger mites (Acari: Prostigmata) on small mammals in Yunnan province, southwest China. Parasitology Research 114, (2015).
Leptotrombidium rubellum	99.4118	24.0776	Peng, P. Y., Guo, X. G., Ren, T. G. & Song, W. Y. Faunal analysis of chigger mites (Acari: Prostigmata) on small mammals in Yunnan province, southwest China. Parasitology Research 114, (2015).
Leptotrombidium rubellum	100.205	25.6858	Peng, P. Y., Guo, X. G., Ren, T. G. & Song, W. Y. Faunal analysis of chigger mites (Acari: Prostigmata) on small mammals in Yunnan province, southwest China. Parasitology Research 114, (2015).
Leptotrombidium rubellum	97.816	24.0405	Peng, P. Y., Guo, X. G., Ren, T. G. & Song, W. Y. Faunal analysis of chigger mites (Acari: Prostigmata) on small mammals in Yunnan province, southwest China. Parasitology Research 114, (2015).
Leptotrombidium rubellum	97.9606	24.3723	Peng, P. Y., Guo, X. G., Ren, T. G. & Song, W. Y. Faunal analysis of chigger mites (Acari: Prostigmata) on small mammals in Yunnan province, southwest China. Parasitology Research 114, (2015).
Leptotrombidium rubellum	99.742	26.4316	Peng, P. Y., Guo, X. G., Ren, T. G. & Song, W. Y. Faunal analysis of chigger mites (Acari: Prostigmata) on small mammals in Yunnan province, southwest China. Parasitology Research 114, (2015).
Leptotrombidium rubellum	99.1428	27.4427	Peng, P. Y., Guo, X. G., Ren, T. G. & Song, W. Y. Faunal analysis of chigger mites (Acari: Prostigmata) on small mammals in Yunnan province, southwest China. Parasitology Research 114, (2015).
Leptotrombidium rubellum	98.4979	27.8935	Peng, P. Y., Guo, X. G., Ren, T. G. & Song, W. Y. Faunal analysis of chigger mites (Acari: Prostigmata) on small mammals in Yunnan province, southwest China. Parasitology Research 114, (2015).
Leptotrombidium rubellum	99.015	28.3635	Peng, P. Y., Guo, X. G., Ren, T. G. & Song, W. Y. Faunal analysis of chigger mites (Acari: Prostigmata) on small mammals in Yunnan province, southwest China. Parasitology Research 114, (2015).
Leptotrombidium rubellum	99.8229	27.8979	Peng, P. Y., Guo, X. G., Ren, T. G. & Song, W. Y. Faunal analysis of chigger mites (Acari: Prostigmata) on small mammals in Yunnan province, southwest China. Parasitology Research 114, (2015).
Leptotrombidium rubellum	103.093	22.7828	Jiang, W. L. et al. A further study on the distribution of Leptotrombidium rubellum in Yunnan Province. Journal of Pathogen Biology 12, 979-982+993 (2017).
Leptotrombidium rubellum	103.816	22.7814	Jiang, W. L. et al. A further study on the distribution of Leptotrombidium rubellum in Yunnan Province. Journal of Pathogen Biology 12, 979-982+993 (2017).
Leptotrombidium rubellum	100.91	22.1038	Jiang, W. L. et al. A further study on the distribution of Leptotrombidium rubellum in Yunnan Province. Journal of Pathogen Biology 12, 979-982+993 (2017).
Leptotrombidium rubellum	97.9606	24.3723	Jiang, W. L. et al. A further study on the distribution of Leptotrombidium rubellum in Yunnan Province. Journal of Pathogen Biology 12, 979-982+993 (2017).
Leptotrombidium rubellum	101.446	21.7427	Jiang, W. L. et al. A further study on the distribution of Leptotrombidium rubellum in Yunnan Province. Journal of Pathogen Biology 12, 979-982+993 (2017).
Leptotrombidium rubellum	97.816	24.0405	Jiang, W. L. et al. A further study on the distribution of Leptotrombidium rubellum in Yunnan Province. Journal of Pathogen Biology 12, 979-982+993 (2017).
Leptotrombidium rubellum	99.4118	24.0776	Jiang, W. L. et al. A further study on the distribution of Leptotrombidium rubellum in Yunnan Province. Journal of Pathogen Biology 12, 979-982+993 (2017).
